# Supplementary material for: Efficacy of photodynamic therapy in the treatment of port wine stains: A systematic review and meta-analysis
Source: Front Med (Lausanne). 2023 Feb 21;10:1111234. doi: 10.3389/fmed.2023.1111234 (PMC9988944; doi:10.3389/fmed.2023.1111234)
Supplement: Supplementary Table 1 — Quality assessment of 26 included studies according to the EPHPP tool. [file Table_1.XLSX]

## Sheet: Sheet1
Author (year)	Design	Study design	Selection bias rating	Study design rating_x0002__x0002_	Confounders rating	Blinding Rating	Data collection rating_x0002__x0002_	Withdrawals rating_x0002_	Global rating
Evans 2005	Prospective	Cohort	Moderate	Moderate	Weak	Moderate	Weak	Strong	Weak
Qin 2007	Retrospective	Retrospective case series	Moderate	Moderate	Weak	Moderate	Weak	Moderate	Weak
Yuan 2008	Retrospective	Cohort analytic	Moderate	Strong	Weak	Moderate	Weak	Strong	Weak
Lu 2010	Prospective	Cohort	Moderate	Moderate	Weak	Moderate	Weak	Weak	Weak
Xiao 2011	Retrospective	Retrospective case series	Moderate	Moderate	Weak	Moderate	Weak	Moderate	Weak
Zhao 2011	Prospective	Cohort	Moderate	Moderate	Weak	Moderate	Weak	Moderate	Weak
Gao 2013	Prospective	Cohort	Moderate	Moderate	Weak	Moderate	Weak	Strong	Weak
Ren 2014	Prospective	Cohort	Moderate	Moderate	Weak	Moderate	Weak	Strong	Weak
Zhang 2014	Retrospective	Retrospective case series	Moderate	Moderate	Weak	Moderate	Weak	Moderate	Weak
Zhao 2016	Prospective	Randomized controlled trial	Strong	Strong	Strong	Strong	Weak	Strong	Moderate
Tang 2017	Prospective	Randomized controlled trial	Strong	Strong	Strong	Strong	Weak	Strong	Moderate
Zhang 2017	Retrospective	Retrospective case series	Moderate	Moderate	Weak	Moderate	Weak	Moderate	Weak
Gan 2018	Prospective	Cohort	Moderate	Moderate	Weak	Moderate	Weak	Strong	Weak
Wu 2018	Prospective	Randomized controlled trial	Strong	Strong	Strong	Strong	Weak	Strong	Moderate
Ma 2019	Retrospective	Retrospective case series	Moderate	Moderate	Weak	Moderate	Weak	Moderate	Weak
Wen 2019	Prospective	Cohort	Moderate	Moderate	Weak	Moderate	Weak	Moderate	Weak
Khalaf 2020	Prospective	Cohort	Moderate	Moderate	Weak	Moderate	Weak	Strong	Weak
Li 2020	Prospective	Cohort	Moderate	Moderate	Weak	Moderate	Weak	Strong	Weak
Huang 2021	Retrospective	Retrospective case series	Moderate	Moderate	Weak	Moderate	Weak	Moderate	Weak
Tan 2021	Retrospective	Retrospective case series	Moderate	Moderate	Weak	Moderate	Weak	Moderate	Weak
Han 2022	Retrospective	Retrospective case series	Moderate	Moderate	Weak	Moderate	Weak	Moderate	Weak
Li 2022	Retrospective	Retrospective case series	Moderate	Moderate	Weak	Moderate	Weak	Moderate	Weak
Lin 2022	Prospective	Cohort	Moderate	Moderate	Weak	Moderate	Weak	Weak	Weak
Peng 2022	Retrospective	Retrospective case series	Moderate	Moderate	Weak	Moderate	Weak	Moderate	Weak
zhang(A) 2022	Retrospective	Retrospective case series	Moderate	Moderate	Weak	Moderate	Weak	Moderate	Weak
zhang(C) 2022	Retrospective	Retrospective case series	Moderate	Moderate	Weak	Moderate	Weak	Moderate	Weak
